# Supplementary material for: Synthesis of Novel Benzimidazole-Based Thiazole Derivatives as Multipotent Inhibitors of α-Amylase and α-Glucosidase: In Vitro Evaluation along with Molecular Docking Study
Source: Molecules. 2022 Sep 30;27(19):6457. doi: 10.3390/molecules27196457 (PMC9572811; doi:10.3390/molecules27196457)
Supplement: Supplementary file 1 [file molecules-27-06457-s001.zip]

Archive with 1 entries (1 files):
- molecules-1928525-supplementary.pdf
